# Supplementary material for: Integration of genome-scale metabolic networks into whole-body PBPK models shows phenotype-specific cases of drug-induced metabolic perturbation
Source: NPJ Syst Biol Appl. 2018 Feb 26;4:10. doi: 10.1038/s41540-018-0048-1 (PMC5827733; doi:10.1038/s41540-018-0048-1)
Supplement: Supplementary file 2 — Supplementary Table 1—Xenobiotic reactions of isoniazid in the GSMN [file 41540_2018_48_MOESM2_ESM.xlsx]

## Sheet: Sheet1
Reaction	Name	GeneID	Enzyme	Location	Educts	Products
NAT2INH	Isoniazid acetylation	10	NAT2	cytosol	Acetyl-CoA	CoA
NAT2Hz	Hydrazine acetylation	10	NAT2	cytosol	Acetyl-CoA	CoA
NAT2AcHz	Acetyl hydrazine acetylation	10	NAT2	cytosol	Acetyl-CoA	CoA
GLYATINHA	INHA glycine conjugation	10249	GLYAT	mitochondria	ATP; glycine	AMP; PPi
NAAAINH	Isoniazid hydrolysis cytosol	27163	NAAA	cytosol	H2O
NAAAINH	Acetyl isoniazid hydrolysis lysosome	27163	NAA	lysosome	H2O
NAAAAcINH	Isoniazid hydrolysis cytosol	27163	NAAA	cytosol	H2O
NAAAAcINH	Acetyl isoniazid hydrolysis lysosome	27163	NAAA	lysosome	H2O
SLC16A10INHA	INHA active transport	117247	SLC16A10	cytosol	H2O; ATP	ADP; H+; Pi
SLC16A10INHG	INHG active transport	117247	SLC16A10	cytosol	H2O; ATP	ADP; H+; Pi
NOS2Hz	Hydrazine oxidation Nitric oxide synthase 2	4843	NOS2	cytosol	H2O; NADPH	NH3; NADP+
CYB5R3Hz	Ammonia degradation pathway cytosol	1727	CYB5R3	cytosol	NADH; H+	NH3; H2O; NAD+
CYB5R3Hz	Ammonia degradation pathway lysosome	1727	CYB5R3	peroxisome	NADH; H+	NH3; H2O; NAD+
HzN2	Nitrogen degradation pathway	-	-	cytosol	-2 O2; -8 NADH	8 NAD+; 6 H2O; 2 H+
