# Supplementary material for: Integration of genome-scale metabolic networks into whole-body PBPK models shows phenotype-specific cases of drug-induced metabolic perturbation
Source: NPJ Syst Biol Appl. 2018 Feb 26;4:10. doi: 10.1038/s41540-018-0048-1 (PMC5827733; doi:10.1038/s41540-018-0048-1)
Supplement: Supplementary file 3 — Supplementary Table 2—Metabolite utilization rates [file 41540_2018_48_MOESM3_ESM.xlsx]

## Sheet: Sheet1
Reaction	lb [µmol/(liver*min)]	ub [µmol/(liver*min)]	Reaction equation
HMR_0031	0.00167	167	0.19 1.2-diacylglycerol-LD-TAG pool[c] + 0.0014 1-acyl-PE pool[c] + 0.0024 1-radyl-2-acyl-sn-glycero-3-phosphocholine[c] + 0.0006 2-lysolecithin pool[c] + 0.005 cholesterol[c] + 0.34 cholesterol-ester pool[c] + 0.005 fatty acid-LD-TG1 pool[c] + 0.0008 O-1-alk-1-enyl-2-acyl-sn-glycero-3-phosphoethanolamine[c] + 0.0092 PC-LD pool[c] + 0.0034 PE-LD pool[c] + 0.0016 PI pool[c] + 0.0002 PS-LD pool[c] …
HMR_0032	0	167	lipid droplet[c] -> 0.19 1.2-diacylglycerol-LD-TAG pool[c] + 0.0014 1-acyl-PE pool[c] + 0.0024 1-radyl-2-acyl-sn-glycero-3-phosphocholine[c] + 0.0006 2-lysolecithin pool[c] + 0.005 cholesterol[c] + 0.34 cholesterol-ester pool[c] + 0.005 fatty acid-LD-TG1 pool[c] + 0.0008 O-1-alk-1-enyl-2-acyl-sn-glycero-3-phosphoethanolamine[c] + 0.0092 PC-LD pool[c] + 0.0034 PE-LD pool[c] + 0.0016 PI pool[c] + 0…
HMR_9023	0	0	<=> TAG-extraction
HMR_9024	0	167	<=> chylomicron[s]
HMR_9025	-0.032231	-0.00459073	<=> VLDL[s]
HMR_9026	-167	0	-> HDL
HMR_9027	-167	0	-> LDL
HMR_9028	0	0	-> chylomicron remnant
HMR_9029	0	0	-> VLDL remnant
HMR_9030	0	0	-> HDL remnant
HMR_9031	0	0	-> LDL remnant
HMR_9032	0	167	-> SMCFA-blood-pool
HMR_9033	425.547	1324.24	<=> NEFA blood pool in[s]
HMR_9034	-835	-217.1	<=> glucose[s]
HMR_9035	0	167	-> linoleate
HMR_9036	0	167	-> linolenate
HMR_9037	0	167	-> phytanic acid
HMR_9038	3.23395	7.07462	<=> histidine[s]
HMR_9039	1.99014	4.35352	<=> isoleucine[s]
HMR_9040	3.48278	7.61871	<=> leucine[s]
HMR_9041	8.95567	19.5911	<=> lysine[s]
HMR_9042	1.24382	2.72093	<=> methionine[s]
HMR_9043	2.48763	5.44203	<=> phenylalanine[s]
HMR_9044	3.58182	5.05893	<=> threonine[s]
HMR_9045	1.24382	2.72093	<=> tryptophan[s]
HMR_9046	2.73646	5.98611	<=> valine[s]
HMR_9047	-16700	-1.67	<=> H2O[s]
HMR_9048	1.67	16700	<=> O2[s]
HMR_9049	0	0	<=> VLDL[s]
HMR_9050	0	0	HDL ->
HMR_9051	0	0	LDL ->
HMR_9052	0	0	chylomicron remnant ->
HMR_9053	0	0	VLDL remnant ->
HMR_9054	0	0	HDL remnant ->
HMR_9055	0	0	LDL remnant ->
HMR_9056	0	0	NEFA blood pool out[s] =>
HMR_9058	-16700	-1.67	<=> CO2[s]
HMR_9061	39.8644	77.8846	<=> alanine[s]
HMR_9062	4.54273	9.9375	<=> asparagine[s]
HMR_9063	52.2406	100.793	<=> glutamine[s]
HMR_9064	3.65663	6.61103	<=> tyrosine[s]
HMR_9065	0	0	<=> cysteine[s]
HMR_9066	5.22414	11.4281	<=> arginine[s]
HMR_9067	9.95074	21.7678	<=> glycine[s]
HMR_9068	6.96552	15.2374	<=> proline[s]
HMR_9069	0	0	<=> serine[s]
HMR_9070	1.24382	2.72093	<=> aspartate[s]
HMR_9071	0	0	<=> glutamate[s]
HMR_9072	-16700	16700	<=> Pi[s]
HMR_9073	16.7	16700	<=> NH3[s]
HMR_9074	0	0	<=> sulfate[s]
HMR_9076	-16700	16700	<=> Fe2+[s]
HMR_9077	-16700	16700	<=> Na+[s]
HMR_9078	0	0	<=> HCO3-[s]
HMR_9080	-16700	16700	<=> zinc[s]
HMR_9081	-16700	16700	<=> K+[s]
HMR_9082	-16700	16700	<=> Ca2+[s]
HMR_9083	1.67	16700	<=> choline[s]
HMR_9084	1.67	16700	<=> ethanolamine[s]
HMR_9085	141.849	441.412	<=> glycerol[s]
HMR_9087	0	0	<=> ornithine[s]
HMR_9091	0	0	<=> 4-aminobutyrate[s]
HMR_9092	0	0	<=> dopamine[s]
HMR_9093	0	0	<=> noradrenaline[s]
HMR_9095	0	0	<=> adrenaline[s]
HMR_9103	0	0	<=> H2S[s]
HMR_9108	0	0	<=> dihydroneopterin[s]
HMR_9124	0	0	<=> de-Fuc form of PA6[s]
HMR_9125	0	0	<=> PA6[s]
HMR_9132	-16700	-1.67	<=> acetoacetate[s]
HMR_9133	0	0	<=> pyruvate[s]
HMR_9134	-16700	-1.67	<=> (R)-3-hydroxybutanoate[s]
HMR_9135	612.89	612.89	<=> L-lactate[s]
HMR_9142	0	0	<=> nicotinate[s]
HMR_9143	0	16.7	<=> riboflavin[s]
HMR_9144	0	16.7	<=> pyridoxine[s]
HMR_9145	0	16.7	<=> pantothenate[s]
HMR_9146	0	16.7	<=> folate[s]
HMR_9147	-16.7	16.7	<=> retinol[s]
HMR_9147	-16.7	16.7	<=> retinol[s]
HMR_9150	-16700	16700	<=> chloride[s]
HMR_9158	-16.7	16.7	<=> ascorbate[s]
HMR_9159	0	16.7	<=> thiamin[s]
HMR_9201	0	0	<=> citrulline[s]
HMR_9219	0	0	<=> L-dopa[s]
HMR_9308	0	0	<=> dopamine-3-O-sulfate[s]
HMR_9361	1.67	16700	<=> inositol[s]
HMR_9412	0	0	<=> serotonin[s]
HMR_9431	0	0	<=> testosterone sulfate[s]
HMR_9438	-16700	-1.67	<=> urea[s]
HMR_9442	0	16.7	<=> vitamin D3[s]
HMR_9730	-0.062625	-0.027722	<=> albumin[s]
HMR_9883	405.709	3061.71	<=> TAG-LD pool[c]
HMR_9884	0.0031544	0.0240594	apoB100[c] ->
arachidonates	0	1.67	(11R)-HPETE[c] + (13E)-11alpha-hydroxy-9.15-dioxoprost-13-enoate[c] + (13E)-tetranor-16-carboxy-LTE4[p] + (18R)-hydroxy-(5Z.8Z.11Z.14Z.16E)-eicosapentaenoic acid[c] + 10.11-dihydro-12R-hydroxy-LTC4[c] + 10.11-dihydro-12R-hydroxy-LTC4[m] + 10.11-dihydro-12R-hydroxy-LTC4[p] + 10-HETE[c] + 10-HETE[r] + 10-hydroxy-octadec-(12Z)-enoate-9-beta-D-glucuronide[c] + 10-hydroxy-octadec-(12Z)-enoate-9-beta-D…
biomass_components	0	1.67	alanine[c] + arginine[c] + asparagine[c] + aspartate[c] + cholesterol[c] + cholesterol-ester pool[r] + CL pool[c] + cysteine[c] + DNA[n] + DNA-5-methylcytosine[n] + glutamate[c] + glutamine[c] + glycine[c] + histidine[c] + isoleucine[c] + leucine[c] + lipid droplet[c] + lysine[c] + methionine[c] + phenylalanine[c] + phosphatidate-LD-TAG pool[c] + PI pool[c] + proline[c] + RNA[c] + serine[c] + SM …
others	0	1.67	1.2-dehydrosalsolinol[c] + 1.2-D-glucosyl-5-D-(galactosyloxy)-L-lysine-procollagen[c] + 1-alkenyl-2-acylglycerol[c] + 1D-myo-inositol-3.4.5.6-tetrakisphosphate[c] + 1-lysolecithin pool[c] + 1-pyrroline-2-carboxylate[c] + 2-trans.6-trans-farnesal[c] + 3-(methylthio)propionic acid[c] + 3.3.5-triiodo-L-thyronine-beta-D-glucuronoside[c] + 3.3.5-triiodo-L-thyronine-beta-D-glucuronoside[r] + 3.4-dihydr…
steroids	0	1.67	16alpha-hydroxyestrone[c] + 16alpha-hydroxyestrone[r] + 19-hydroxytestosterone[r] + 21-hydroxyallopregnanolone[c] + 27alpha-hydroxy-7-dehydrocholesterol[c] + 2-hydroxy-17beta-estradiol-1-S-glutathione[c] + 2-hydroxy-17beta-estradiol-1-S-glutathione[m] + 2-hydroxy-17beta-estradiol-1-S-glutathione[p] + 2-hydroxy-17beta-estradiol-1-S-glutathione[r] + 2-hydroxy-17beta-estradiol-4-S-glutathione[c] + 2…
xenobiotics	0	0	(1aalpha.2beta.3alpha.11calpha)-1a.2.3.11c-tetrahydro-6.11-dimethylbenzo[6.7]phenanthro[3.4-b]oxirene-2.3-diol[c] + (1R)-hydroxy-(2R)-glutathionyl-1.2-dihydronaphthalene[c] + (1S)-hydroxy-(2S)-glutathionyl-1.2-dihydronaphthalene[c] + 1.2-dihydroxy-3.4-epoxy-1.2.3.4-tetrahydronaphthalene[c] + 1.2-naphthoquinone[c] + 1.4-naphthoquinone[c] + 1-naphthylamine[c] + 1-nitro-5.6-dihydroxy-dihydronaphthal…
HMR_9285	-1670	-0.0167	<=> cholesterol[s]
