# Supplementary material for: Integration of genome-scale metabolic networks into whole-body PBPK models shows phenotype-specific cases of drug-induced metabolic perturbation
Source: NPJ Syst Biol Appl. 2018 Feb 26;4:10. doi: 10.1038/s41540-018-0048-1 (PMC5827733; doi:10.1038/s41540-018-0048-1)
Supplement: Supplementary file 4 — Supplementary Table 3—Exometabolome changes [file 41540_2018_48_MOESM4_ESM.xlsx]

## Sheet: Sheet1
Subsystem	Carbobhydrate_metabolism	Amino_acid_metabolism	beta_oxidation_peroxisomal	beta_oxidaton_mitochondrial	Lipid_metabolism	Fatty_acids_metabolism	Co_Factor_metabolism	hormone_metabolism	Cholesterol_metabolism	Cholesterol_synthesis	Vitamin_metabolism	Transport_reactions	Carnitine_shuttle	Protein_metabolism	Chondroitin_and_heparan_metabolism
Acyl-CoA hydrolysis	0	0	0	0	0	0	1	0	0	0	0	0	0	0	0
Acylglycerides metabolism	0	0	0	0	1	0	0	0	0	0	0	0	0	0	0
Alanine, aspartate and glutamate metabolism	0	1	0	0	0	0	0	0	0	0	0	0	0	0	0
Amino sugar and nucleotide sugar metabolism	1	0	0	0	0	0	0	0	0	0	0	0	0	0	0
Androgen metabolism	0	0	0	0	0	0	0	1	0	0	0	0	0	0	0
Arachidonic acid metabolism	0	0	0	0	0	0	0	1	0	0	0	0	0	0	0
Arginine and proline metabolism	0	1	0	0	0	0	0	0	0	0	0	0	0	0	0
Beta oxidation of branched-chain fatty acids (mitochondrial)	0	0	0	1	0	0	0	0	0	0	0	0	0	0	0
Beta oxidation of di-unsaturated fatty acids (n-6) (mitochondrial)	0	0	0	1	0	0	0	0	0	0	0	0	0	0	0
Beta oxidation of di-unsaturated fatty acids (n-6) (peroxisomal)	0	0	1	0	0	0	0	0	0	0	0	0	0	0	0
Beta oxidation of even-chain fatty acids (mitochondrial)	0	0	0	1	0	0	0	0	0	0	0	0	0	0	0
Beta oxidation of even-chain fatty acids (peroxisomal)	0	0	1	0	0	0	0	0	0	0	0	0	0	0	0
Beta oxidation of odd-chain fatty acids (mitochondrial)	0	0	0	1	0	0	0	0	0	0	0	0	0	0	0
Beta oxidation of odd-chain fatty acids (peroxisomal)	0	0	1	0	0	0	0	0	0	0	0	0	0	0	0
Beta oxidation of phytanic acid (peroxisomal)	0	0	1	0	0	0	0	0	0	0	0	0	0	0	0
Beta oxidation of poly-unsaturated fatty acids (mitochondrial)	0	0	0	1	0	0	0	0	0	0	0	0	0	0	0
Beta oxidation of unsaturated fatty acids (n-7) (mitochondrial)	0	0	0	1	0	0	0	0	0	0	0	0	0	0	0
Beta oxidation of unsaturated fatty acids (n-9) (mitochondrial)	0	0	0	1	0	0	0	0	0	0	0	0	0	0	0
Beta oxidation of unsaturated fatty acids (n-9) (peroxisomal)	0	0	1	0	0	0	0	0	0	0	0	0	0	0	0
Bile acid biosynthesis	0	0	0	0	0	0	0	1	0	0	0	0	0	0	0
Bile acid recycling	0	0	0	0	0	0	0	1	0	0	0	0	0	0	0
Biopterin metabolism	0	0	0	0	0	0	1	0	0	0	0	0	0	0	0
Biotin metabolism	0	0	0	0	0	0	1	0	0	0	0	0	0	0	0
Blood group biosynthesis	1	0	0	0	0	0	0	0	0	0	0	0	0	0	0
Butanoate metabolism	0	0	0	0	0	1	0	0	0	0	0	0	0	0	0
Carnitine shuttle (cytosolic)	0	0	0	0	0	0	0	0	0	0	0	0	1	0	0
Carnitine shuttle (endoplasmic reticular)	0	0	0	0	0	0	0	0	0	0	0	0	1	0	0
Carnitine shuttle (mitochondrial)	0	0	0	0	0	0	0	0	0	0	0	0	1	0	0
Carnitine shuttle (peroxisomal)	0	0	0	0	0	0	0	0	0	0	0	0	1	0	0
Cholesterol biosynthesis 1 (Bloch pathway)	0	0	0	0	0	0	0	0	0	1	0	0	0	0	0
Cholesterol biosynthesis 2	0	0	0	0	0	0	0	0	0	1	0	0	0	0	0
Cholesterol biosynthesis 3 (Kandustch-Russell pathway)	0	0	0	0	0	0	0	0	0	1	0	0	0	0	0
Cholesterol metabolism	0	0	0	0	0	0	0	0	1	0	0	0	0	0	0
Chondroitin / heparan sulfate biosynthesis	0	0	0	0	0	0	0	0	0	0	0	0	0	0	1
Chondroitin sulfate degradation	0	0	0	0	0	0	0	0	0	0	0	0	0	0	1
Cysteine and methionine metabolism	0	1	0	0	0	0	0	0	0	0	0	0	0	0	0
Eicosanoid metabolism	0	0	0	0	0	0	0	1	0	0	0	0	0	0	0
Estrogen metabolism	0	0	0	0	0	0	0	1	0	0	0	0	0	0	0
Ether lipid metabolism	0	0	0	0	1	0	0	0	0	0	0	0	0	0	0
Fatty acid activation (cytosolic)	0	0	0	0	0	1	0	0	0	0	0	0	0	0	0
Fatty acid activation (endoplasmic reticular)	0	0	0	0	0	1	0	0	0	0	0	0	0	0	0
Fatty acid biosynthesis (even-chain)	0	0	0	0	0	1	0	0	0	0	0	0	0	0	0
Fatty acid biosynthesis (odd-chain)	0	0	0	0	0	1	0	0	0	0	0	0	0	0	0
Fatty acid biosynthesis (unsaturated)	0	0	0	0	0	1	0	0	0	0	0	0	0	0	0
Fatty acid desaturation (even-chain)	0	0	0	0	0	1	0	0	0	0	0	0	0	0	0
Fatty acid desaturation (odd-chain)	0	0	0	0	0	1	0	0	0	0	0	0	0	0	0
Fatty acid elongation (even-chain)	0	0	0	0	0	1	0	0	0	0	0	0	0	0	0
Fatty acid elongation (odd-chain)	0	0	0	0	0	1	0	0	0	0	0	0	0	0	0
Fatty acid transfer reactions	0	0	0	0	0	1	0	0	0	0	0	0	0	0	0
Folate metabolism	0	0	0	0	0	0	1	0	0	0	0	0	0	0	0
Formation and hydrolysis of cholesterol esters	0	0	0	0	0	0	0	0	1	0	0	0	0	0	0
Fructose and Mannose metabolism	1	0	0	0	0	0	0	0	0	0	0	0	0	0	0
Fructose and mannose metabolism	1	0	0	0	0	0	0	0	0	0	0	0	0	0	0
Galactose metabolism	1	0	0	0	0	0	0	0	0	0	0	0	0	0	0
Glucocorticoid biosynthesis	0	0	0	0	0	0	0	1	0	0	0	0	0	0	0
Glutathione metabolism	0	0	0	0	0	0	1	0	0	0	0	0	0	0	0
Glycerolipid metabolism	0	0	0	0	1	0	0	0	0	0	0	0	0	0	0
Glycerophospholipid metabolism	0	0	0	0	1	0	0	0	0	0	0	0	0	0	0
Glycine, serine and threonine metabolism	0	1	0	0	0	0	0	0	0	0	0	0	0	0	0
Glycolysis / Gluconeogenesis	1	0	0	0	0	0	0	0	0	0	0	0	0	0	0
Glycosphingolipid biosynthesis-ganglio series	0	0	0	0	1	0	0	0	0	0	0	0	0	0	0
Glycosphingolipid biosynthesis-globo series	0	0	0	0	1	0	0	0	0	0	0	0	0	0	0
Glycosphingolipid biosynthesis-lacto and neolacto series	0	0	0	0	1	0	0	0	0	0	0	0	0	0	0
Glycosphingolipid metabolism	0	0	0	0	1	0	0	0	0	0	0	0	0	0	0
Glycosylphosphatidylinositol (GPI)-anchor biosynthesis	0	0	0	0	1	0	0	0	0	0	0	0	0	0	0
Heparan sulfate degradation	0	0	0	0	0	0	0	0	0	0	0	0	0	0	1
Histidine metabolism	0	1	0	0	0	0	0	0	0	0	0	0	0	0	0
Keratan sulfate biosynthesis	1	0	0	0	0	0	0	0	0	0	0	0	0	0	0
Keratan sulfate degradation	1	0	0	0	0	0	0	0	0	0	0	0	0	0	0
Leukotriene metabolism	0	0	0	0	0	0	0	1	0	0	0	0	0	0	0
Linoleate metabolism	0	0	0	0	0	1	0	0	0	0	0	0	0	0	0
Lipoic acid metabolism	0	0	0	0	0	0	1	0	0	0	0	0	0	0	0
Lysine metabolism	0	1	0	0	0	0	0	0	0	0	0	0	0	0	0
N-glycan metabolism	1	0	0	0	0	0	0	0	0	0	0	0	0	0	0
Nicotinate and nicotinamide metabolism	0	0	0	0	0	0	1	0	0	0	0	0	0	0	0
O-glycan metabolism	1	0	0	0	0	0	0	0	0	0	0	0	0	0	0
Omega-3 fatty acid metabolism	0	0	0	0	0	1	0	0	0	0	0	0	0	0	0
Omega-6 fatty acid metabolism	0	0	0	0	0	1	0	0	0	0	0	0	0	0	0
Other amino acid	0	1	0	0	0	0	0	0	0	0	0	0	0	0	0
Pantothenate and CoA biosynthesis	0	0	0	0	0	0	1	0	0	0	0	0	0	0	0
Pentose and glucuronate interconversions	1	0	0	0	0	0	0	0	0	0	0	0	0	0	0
Pentose phosphate pathway	1	0	0	0	0	0	0	0	0	0	0	0	0	0	0
Phenylalanine, tyrosine and tryptophan biosynthesis	0	1	0	0	0	0	0	0	0	0	0	0	0	0	0
Propanoate metabolism	0	0	0	0	0	1	0	0	0	0	0	0	0	0	0
Protein assembly	0	0	0	0	0	0	0	0	0	0	0	0	0	1	0
Protein degradation	0	0	0	0	0	0	0	0	0	0	0	0	0	1	0
Protein modification	0	0	0	0	0	0	0	0	0	0	0	0	0	1	0
Retinol metabolism	0	0	0	0	0	0	1	0	0	0	0	0	0	0	0
Riboflavin metabolism	0	0	0	0	0	0	1	0	0	0	0	0	0	0	0
Serotonin and melatonin biosynthesis	0	0	0	0	0	0	0	1	0	0	0	0	0	0	0
Sphingolipid metabolism	0	0	0	0	1	0	0	0	0	0	0	0	0	0	0
Starch and sucrose metabolism	1	0	0	0	0	0	0	0	0	0	0	0	0	0	0
Steroid metabolism	0	0	0	0	0	0	0	1	0	0	0	0	0	0	0
Thiamine metabolism	0	0	0	0	0	0	1	0	0	0	0	0	0	0	0
Transport, Golgi apparatus	0	0	0	0	0	0	0	0	0	0	0	1	0	0	0
Transport, Golgi to extracellular	0	0	0	0	0	0	0	0	0	0	0	1	0	0	0
Transport, Golgi to lysosome	0	0	0	0	0	0	0	0	0	0	0	1	0	0	0
Transport, endoplasmic reticular	0	0	0	0	0	0	0	0	0	0	0	1	0	0	0
Transport, extracellular	0	0	0	0	0	0	0	0	0	0	0	1	0	0	0
Transport, lysosomal	0	0	0	0	0	0	0	0	0	0	0	1	0	0	0
Transport, lysosome to ER	0	0	0	0	0	0	0	0	0	0	0	1	0	0	0
Transport, lysosome to cytosol	0	0	0	0	0	0	0	0	0	0	0	1	0	0	0
Transport, mitochondrial	0	0	0	0	0	0	0	0	0	0	0	1	0	0	0
Transport, nuclear	0	0	0	0	0	0	0	0	0	0	0	1	0	0	0
Transport, peroxisomal	0	0	0	0	0	0	0	0	0	0	0	1	0	0	0
Tryptophan metabolism	0	1	0	0	0	0	0	0	0	0	0	0	0	0	0
Tyrosine metabolism	0	1	0	0	0	0	0	0	0	0	0	0	0	0	0
Valine, leucine, and isoleucine metabolism	0	1	0	0	0	0	0	0	0	0	0	0	0	0	0
Vitamin B12 metabolism	0	0	0	0	0	0	0	0	0	0	1	0	0	0	0
Vitamin B6 metabolism	0	0	0	0	0	0	0	0	0	0	1	0	0	0	0
Vitamin D metabolism	0	0	0	0	0	0	0	0	0	0	1	0	0	0	0
Vitamin E metabolism	0	0	0	0	0	0	0	0	0	0	1	0	0	0	0
prostaglandin biosynthesis	0	0	0	0	0	0	0	1	0	0	0	0	0	0	0
