# Supplementary material for: Integration of genome-scale metabolic networks into whole-body PBPK models shows phenotype-specific cases of drug-induced metabolic perturbation
Source: NPJ Syst Biol Appl. 2018 Feb 26;4:10. doi: 10.1038/s41540-018-0048-1 (PMC5827733; doi:10.1038/s41540-018-0048-1)
Supplement: Supplementary file 5 — Supplementary Table 4—Biochemical pathways [file 41540_2018_48_MOESM5_ESM.xlsx]

## Sheet: PS
Subsystem	Fast	Slow
Transport reactions	4.96547	5.09813
Cholesterol metabolism	0.985385	1.04613
Aminoacyl-tRNA biosynthesis	0.24682	0.291566
Purine metabolism	0.334911	0.373274
Exchange reactions	2.02823	2.06485
Cofactor metabolism	0.830072	0.858099
beta-oxidation peroxisomal	0.14541	0.168026
Inositol phosphate metabolism	0.131244	0.141073
beta-oxidaton mitochondrial	0.588155	0.596811
Nucleotide metabolism	0.216019	0.224522
Oxidative phosphorylation	0.117979	0.125109
Carnitine shuttle	0.702208	0.708911
Lipid metabolism	0.841169	0.84726
Fatty acids metabolism	0.811412	0.816141
Sulfur metabolism	0.0753606	0.079783
Porphyrin metabolism	0.0821497	0.0861901
Vitamin metabolism	0.0080316	0.0103725
beta-Alanine metabolism	0.0223104	0.0244801
Biomass & biomass components	0.00460908	0.00654981
Protein metabolism	0.0550613	0.0568806
Pyrimidine metabolism	0.279059	0.280583
C5-branched dibasic acid metabolism	0.0100002	0.0105457
Chondroitin and heparan metabolism	0.000460948	0.000885065
ROS detoxification	0.00520057	0.00547085
Xenobiotic metabolism	1	1
Pyruvate metabolism	0.225463	0.2249
Ascorbate and aldarate metabolism	0.0392293	0.0380683
Terpenoid backbone biosynthesis	0.0320638	0.0298775
Lipoproteine particle conversion	0.27329	0.269079
Hormone metabolism	0.348902	0.34382
TCA and glyoxylate cycle	0.193048	0.18592
Carbobhydrate metabolism	0.961338	0.947467
Cholesterol synthesis	1.45394	1.41094
Amino acid metabolism	2.56257	2.50414
Amino acid metabolism	2.56257	2.50414
