# Supplementary material for: Integration of genome-scale metabolic networks into whole-body PBPK models shows phenotype-specific cases of drug-induced metabolic perturbation
Source: NPJ Syst Biol Appl. 2018 Feb 26;4:10. doi: 10.1038/s41540-018-0048-1 (PMC5827733; doi:10.1038/s41540-018-0048-1)
Supplement: Supplementary file 6 — Supplementary Table 5—Pathway Scores [file 41540_2018_48_MOESM6_ESM.xlsx]

## Sheet: Differential Exometabolome
Compound	Simulation		Literature data
	Fast	Slow	Blood	Urine	intracellular
acetoacetate	-	-	0	0	0
CO2	-	-	0	0	0
glycine	+	+	-a	+a,b	0
isoleucine	-	-	+b	+b	+c
phenylalanine	-	-	0	0	+c
Pi	+	+	0	0	0
methionine	+	+	0	0	0
short and medium chain fatty acids (pool)	-	-	-d	0	+f
retinol	+	+	0	0	0
5-deoxyadenosine	-	-	0	0	0
riboflavin	+	+	0	0	0
L-lactate	+	+	+a	+a	0
pantothenate	+	+	0	0	0
Fe2+	+	+	0	0	0
aquacob(III)alamin	+	+	0	0	0
biocytin	+	+	0	0	0
folate	+	+	0	0	0
albumin	+	+	0	0	0
gamma-tocotrienol	+	+	0	0	0
alpha-tocotrienol	+	+	0	0	0
HDL	0	0	0	0	0
methylimidazoleaceticacid	0	0	0	0	0
thiamin-P	0	0	0	0	0
estradiol-17beta3-glucuronide	0	0	0	0	0
pyridoxine	0	0	0	0	0
thiamin	0	0	0	0	0
13-cis-retinoyl-glucuronide	0	0	0	0	0
3,4-dihydroxyphenylethyleneglycol	0	0	0	0	0
4-hydroxyphenylacetate	0	0	0	0	0
4-pyridoxate	0	0	0	0	0
5alpha-dihydrotestosterone-glucuronide	0	0	0	0	0
VI3NeuAc-nLc6Cer	0	0	0	0	0
glycocholate	0	0	0	0	0
glycochenodeoxycholate	0	0	0	0	0
GSSG	0	0	0	0	0
9-O-acetylated-GD3	0	0	0	0	0
9-O-acetylated-GT3	0	0	0	0	0
prostaglandinE2	0	0	0	0	0
phenylacetylglycine	0	0	0	0	0
G00022_(GlcNAc)7(Man)3(Asn)1	0	0	0	0	0
N-acetyl-D-mannosamine	0	0	0	0	0
n5m2masn	0	0	0	0	0
chylomicron	+	+	0	0	0
VLDL	-	-	-e	0	0
glycan	-	0	0	0	0
cholate	-	0	0	0	0
taurochenodeoxycholate	-	0	0	0	0
taurocholate	-	0	+d	0	0
phytanicacid	+	0	0	0	0
urate	-	0	0	0	0
L-iduronicacid	-	0	0	0	0
1-methylnicotinamide	0	0	0	0	0
D-3-amino-isobutanoate	+	+	0	0	0
glucose	+	+	-a,b,e	+a	-c,h
tyrosine	-	+	+b,e	+b	-c
valine	+	+	0	0	0
linoleate	-	-	0	0	0
inositol	+	+	+g	0	0
globoside	-	-	0	0	0
threonine	-	-	+b	+b	0
glutamine	+	+	0	0	+c
choline	+	+	-e	0	-h
ethanolamine	+	+	0	0	0
asparagine	-	-	0	0	0
phosphor lipids	-	-	-e	0	0
Triacylglycerine low density (pool)	+	+	+d	0	+h
estradiol-17beta	+	+	0	0	0
isocaproic-aldehyde	+	+	0	0	0
leucine	-	-	0	0	0
arginine	+	+	0	0	0
alanine	+	+	0	0	0
cholesterol	-	-	-i	0	0
tryptophan	-	-	0	0	0
non-esterified fatty acids (pool)	+	+	-d	0	+f
urea	-	-	-d	0	0
aspartate	-	-	0	0	0
linolenate	-	-	0	0	0
histidine	-	-	+b	0	0
glycerol	+	+	0	0	0
H2O	+	+	0	0	0
NH3	+	+	+j,k	0	0
lysine	+	+	+b	+a,b	0
proline	+	+	0	0	0
(R)-3-hydroxybutanoate	-	-	+b	0	0
O2	-	-	0	0	0
+	found elevated
-	found reduced
0	not found or unchanged
a:	Bando, K. et al. GC-MS-based metabolomics reveals mechanism of action for hydrazine induced hepatotoxicity in rats. J. Appl. Toxicol. 31, 524–35 (2011).
b:	Nicholls, a. W. et al. Metabonomic investigations into hydrazine toxicity in the rat. Chem. Res. Toxicol. 14, 975–987 (2001).
c:	Church, R. J. et al. A systems biology approach utilizing a mouse diversity panel identifies genetic differences influencing isoniazid-induced microvesicular steatosis. Toxicol. Sci. 140, 481–92 (2014).
d:	Cheng, J., Krausz, K. W., Li, F., Ma, X. & Gonzalez, F. J. CYP2E1-dependent elevation of serum cholesterol, triglycerides, and hepatic bile acids by isoniazid. Toxicol. Appl. Pharmacol. 266, 245–53 (2013).
e:	Klenø, T. G., Kiehr, B., Baunsgaard, D. & Sidelmann, U. G. Combination of “omics” data to investigate the mechanism(s) of hydrazine-induced hepatotoxicity in rats and to identify potential biomarkers. Biomarkers 9, 116–38 (2010).
f:	Li, F. et al. A High Dose of Isoniazid Disturbs Endobiotic Homeostasis in Mouse Liver. Drug Metab. Dispos. 44, 1742–1751 (2016).
g:	Frediani, J. K. et al. Plasma metabolomics in human pulmonary tuberculosis disease: a pilot study. PLoS One 9, e108854 (2014).
h:	Garrod, S. et al. Integrated metabonomic analysis of the multiorgan effects of hydrazine toxicity in the rat. Chem. Res. Toxicol. 18, 115–122 (2005).
i:	Albanna, A. S., Bachmann, K., White, D., Valiquette, C. & Menzies, D. Serum lipids as biomarkers for therapeutic monitoring of latent tuberculosis infection. Eur. Respir. J. 42, 547–50 (2013).
j:	Ziporin, Z. Z.; Chambers, J. S.; Taylor, R. R.; Wier, J. A. The Effect of Isoniazid Administration on the Blood Ammonia in Tuberculous Patients. Am. Rev. Respir. Dis. 86, 27–28 (1962)
k:	Zítková, L. Der Ammoniakgehalt des Blutes bei Ratten nach einmaliger Verabreichung von Isoniazid. Beitr. Klin. Erforsch. Tuberk. Lungenkr. 139, 140–147 (1969).

## Sheet: Altered Utilization Rates
Rxns	Model ID 1	Model ID 2	Fast [µmol/liver]	Slow [µmol/liver]
HMR_9132	<=> acetoacetate	<=> m01253s	649.084	758.539
HMR_9058	<=> CO2	<=> m01596s	517	547.177
HMR_9067	<=> glycine	<=> m01986s	-103.101	-125.068
HMR_9039	<=> isoleucine	<=> m02184s	98.7659	117.599
HMR_9043	<=> phenylalanine	<=> m02724s	28.3426	40.4901
HMR_9072	<=> Pi	<=> m02751s	-149.429	-153.759
HMR_9042	<=> methionine	<=> m02471s	-68.7437	-70.9541
HMR_9032	<=> SMCFA-blood-pool	<=> m02909s	52.399	54.5277
HMR_9147	<=> retinol	<=> m02834s	-9.93398	-11.429
HMR_9298	<=> 5-deoxyadenosine	<=> m01098s	9.44031	10.8578
HMR_9143	<=> riboflavin	<=> m02842s	-9.44031	-10.8578
HMR_9135	<=> L-lactate	<=> m02403s	-61.7462	-62.8475
HMR_9145	<=> pantothenate	<=> m02680s	-4.72013	-5.42887
HMR_9076	<=> Fe2+	<=> m01821s	-4.72015	-5.42888
HMR_9110	<=> biocytin	<=> m01400s	-4.72015	-5.42888
HMR_9269	<=> aquacob(III)alamin	<=> m01361s	-4.72015	-5.42888
HMR_9146	<=> folate	<=> m01830s	-4.72015	-5.42888
HMR_9730	<=> albumin	<=> m01308s	-0.525692	-0.779025
HMR_9681	<=> L-iduronic acid	<=> m02384s	0.10947	0.195073
HMR_9152	<=> alpha-tocotrienol	<=> m01330s	-0.472016	-0.542888
HMR_9154	<=> gamma-tocotrienol	<=> m01938s	-0.472015	-0.542888
HMR_9075	<=> urate	<=> m03120s	0.0826999	0.146518
HMR_9037	<=> phytanic acid	<=> m02746s	-0.0730285	-0.125954
HMR_9282	<=> taurocholate	<=> m02963s	0.057035	0.0995276
HMR_9385	<=> 9-O-acetylated-GT3	<=> m01245s	0.0520436	0.0886111
HMR_9384	<=> 9-O-acetylated-GD3	<=> m01244s	0.0614257	0.0971395
HMR_9284	<=> taurochenodeoxycholate	<=> m02962s	0.0419528	0.0767812
HMR_9283	<=> glycochenodeoxycholate	<=> m01987s	0.0468992	0.0808815
HMR_9322	<=> IV3NeuAc,III3Fuc-nLc4Cer_(Gal)2(Glc)1(GlcNAc)1(LFuc)1(Neu5Ac)1(Cer)1	<=> m02199s	0.0212625	0.0536916
HMR_9397	<=> prostaglandin E2	<=> m02786s	0.0575575	0.0885853
HMR_9280	<=> cholate	<=> m01445s	0.0330533	0.0621688
HMR_9686	<=> G00022_(GlcNAc)7(Man)3(Asn)1	<=> m01870s	0.0239081	0.0421926
HMR_9449	<=> phenylacetylglycine	<=> m02723s	0.025782	0.0412914
HMR_9700	<=> n5m2masn	<=> m02516s	0.0199234	0.0351604
HMR_9218	<=> 3,4-dihydroxyphenylethyleneglycol	<=> m00730s	0.0193289	0.0336434
HMR_9230	<=> 5alpha-dihydrotestosterone-glucuronide	<=> m01070s	0.0180296	0.0322084
HMR_9689	<=> N-acetyl-D-mannosamine	<=> m02524s	0.0170591	0.030193
HMR_9159	<=> thiamin	<=> m02982s	-0.0205108	-0.0328345
HMR_9105	<=> thiamin-P	<=> m02983s	0.0205108	0.0328345
HMR_9350	<=> GSSG	<=> m02027s	0.0190594	0.0303856
HMR_9026	<=> HDL	<=> m02048s	0.013286	0.0231222
HMR_9129	<=> estradiol-17beta 3-glucuronide	<=> m01786s	0.0197911	0.0294707
HMR_9252	<=> VI3NeuAc-nLc6Cer	<=> m03138s	0.0128466	0.0223959
HMR_9228	<=> 4-pyridoxate	<=> m01033s	0.0179463	0.0257791
HMR_9144	<=> pyridoxine	<=> m02817s	-0.0179464	-0.0257792
HMR_9210	<=> 13-cis-retinoyl-glucuronide	<=> m00353s	0.0216542	0.0283527
HMR_9090	<=> methylimidazoleacetic acid	<=> m02477s	0.0123051	0.0172259
HMR_9281	<=> glycocholate	<=> m01988s	0.0139141	0.0184545
HMR_9224	<=> 4-hydroxyphenylacetate	<=> m01003s	0.0094263	0.0122574
HMR_9024	<=> chylomicron	<=> m01570s	-0.000436104	-0.000394265
HMR_9025	<=> VLDL	<=> m03147s	0.00111793	0.000660054
HMR_9104	<=> 1-methylnicotinamide	<=> m00536s	-4.62445	-2.6248
HMR_9222	<=> D-3-amino-isobutanoate	<=> m01633s	-49.6977	-46.8422
HMR_9034	<=> glucose	<=> m01965s	-47.7882	-44.7273
HMR_9064	<=> tyrosine	<=> m03101s	16.3166	-12.6858
HMR_9046	<=> valine	<=> m03135s	-35.5166	-31.3362
HMR_9035	<=> linoleate	<=> m02387s	63.0117	58.0624
HMR_9361	<=> inositol	<=> m02171s	-74.953	-69.3895
HMR_9336	<=> globoside	<=> m01959s	47.1814	40.8038
HMR_9044	<=> threonine	<=> m02993s	235.628	229.116
HMR_9063	<=> glutamine	<=> m01975s	-129.469	-121.66
HMR_9083	<=> choline	<=> m01513s	-144.18	-136.258
HMR_9084	<=> ethanolamine	<=> m01797s	-38.7052	-30.2297
HMR_9062	<=> asparagine	<=> m01369s	243.992	234.895
HMR_9089	<=> phospholipids extracellular pool	<=> m02740s	57.7745	48.654
HMR_9883	<=> TAG-LD pool	<=> m02958c	-80.8603	-70.317
HMR_9314	<=> estradiol-17beta	<=> m01787s	-70.9562	-59.7822
HMR_9225	<=> isocaproic-aldehyde	<=> m02182s	-70.9184	-59.7205
HMR_9066	<=> arginine	<=> m01365s	-330.496	-315.172
HMR_9040	<=> leucine	<=> m02360s	37.2007	21.8538
HMR_9061	<=> alanine	<=> m01307s	-231.811	-213.569
HMR_9285	<=> cholesterol	<=> m01450s	150.383	131.213
HMR_9045	<=> tryptophan	<=> m03089s	160.485	141.184
HMR_9033	<=> NEFA blood pool in	<=> m02560s	-212.633	-192.484
HMR_9438	<=> urea	<=> m03121s	87.0344	65.7205
HMR_9070	<=> aspartate	<=> m01370s	236.255	210.874
HMR_9036	<=> linolenate	<=> m02389s	271.918	245.786
HMR_9038	<=> histidine	<=> m02125s	192.208	163.764
HMR_9085	<=> glycerol	<=> m01983s	-287.669	-259.121
HMR_9047	<=> H2O	<=> m02040s	-315.166	-286.123
HMR_9073	<=> NH3	<=> m02578s	-470.575	-439.896
HMR_9041	<=> lysine	<=> m02426s	-207.679	-175.277
HMR_9068	<=> proline	<=> m02770s	-376.752	-341.46
HMR_9134	<=> (R)-3-hydroxybutanoate	<=> m00157s	204.525	139.322
HMR_9048	<=> O2	<=> m02630s	789.957	684.824
